# Supplementary material for: Contrasting population genetic patterns within the white-throated sparrow genome (Zonotrichia albicollis)
Source: BMC Genet. 2010 Oct 28;11:96. doi: 10.1186/1471-2156-11-96 (PMC3223602; doi:10.1186/1471-2156-11-96)
Supplement: Additional file 1 — Supplementary Table 1. Population genetics statistics for each locus in the study. [file 1471-2156-11-96-S1.XLS]

## Sheet: Suppl_2
SUPPLEMENTARY TABLE 1.
Population genetic analysis and summary statistics of autosomal and sex-linked loci in the white-throated sparrow (Zonotrichia albicollis).
White-throated sparrow BAC clone name	Orthologous chromosome in chicken	Length (bp)	Number of individuals sampled	S	Silent π	Silent θ	Tajima's D	FST	ZnS
Macrochromosomes
CH264-077A17C7	1	362	11	3	0.002021	0.002273	-0.2871	-0.09163	0.0244
CH264-077A17S6Wu	1	433	11	6	0.004519	0.003801	0.5851	-0.07305	0.3446
CH264-523H22C7	1	410	10	2	0.000488	0.001375	-1.5128	0	n.a.
CH264-172F07C7	1	382	9	5	0.002601	0.003805	-1.0021	-0.05779	0.0342
CH264-172F07S6Wu	1	305	9	3	0.002272	0.00286	-0.5703	-0.07584	0.0502
CH264-271I04C7	1	513	9	2	0.000624	0.001133	-1.0963	-0.07692	n.a.
CH264-271I04S6Wu	1	367	9	1	0.000303	0.000792	-1.1647	0	n.a.
CH264-128L17C7	2	489	9	7	0.00389	0.00416	-0.22	0.03	0.16
CH264-128L17S6Wu	2	458	9	7	0.00252	0.00386	-1.79	-0.03	0.2
CH264-006N19S6Wu	4	340	11	0	0	0	n.a.	n.a.	n.a.
CH264-215E08C7	4	339	8	6	0.003024	0.005334	-1.4826	0.01299	0.4679
CH264-215E08S6Wu	4	375	8	2	0.001733	0.001607	0.2007	-0.08571	n.a.
Totala		4773		44	0.00198 ± 0.00033	0.00259 ± 0.00040
Intermediate chromosomes
CH264-106A13C7	6	443	10	12	0.005216	0.007635	-1.1376	-0.02827	0.0851
CH264-274A08C7	7	367	9	3	0.001674	0.002377	-0.8196	0.14815	0.4632
CH264-134P10C7	8	485	12	13	0.00499	0.007178	-1.0573	-0.00313	0.0738
CH264-134P10S6Wu	8	495	12	26	0.009596	0.014066	-1.1856	-0.0185	0.0705
CH264-510P14C7	9	297	11	20	0.010713	0.018473	-1.5613	-0.00984	0.0593
CH264-510P14S6Wu	9	381	11	7	0.002511	0.00504	-1.6057	0.10068	0.0717
CH264-423C02C7	10	274	10	1	0.000365	0.001029	-1.1644	0	n.a.
CH264-423C02S6Wu	10	359	10	5	0.003093	0.003926	-0.6488	0.05458	0.0899
Totala		3101		87	0.00485 ± 0.00054	0.00713 ± 0.00082
Microchromosomes
CH264-004B01C7	17	221	8	15	0.018326	0.02045	-0.4077	-0.00997	0.1396
CH264-004B01S6Wu	17	191	11	26	0.028875	0.037342	-0.8616	0.02236	0.1226
CH264-171B18C7	19	294	8	17	0.013464	0.017426	-0.9017	0.20408	0.2043
CH264-436P16S6Wu	24	280	9	3	0.001541	0.003115	-1.4014	-0.05882	0.0061
CH264-246N16C7	27	359	9	29	0.01836	0.02342	-0.87	-0.04	0.1
CH264-246N16S6Wu	27	275	9	34	0.02921	0.03595	-0.76	0	0.1
CH264-378L22C7	28	463 (360)b	9	12	0.006225	0.007535	-0.6419	-0.02735	0.0973
Totala		2083 (1980)b		136	0.01591 ± 0.00115	0.001962 ± 0.00164
Sex chromosomes
CH264-028F08S6Wu	Z	498	11	0	0	0	n.a.	n.a.	n.a.
CH264-111E01S6Wu	Z	484	10	6	0.001794	0.003494	-1.5504	-0.02067	0.0724
CH264-173G13C7	Z	487	11	2	0.000693	0.001127	-0.8712	0.17391	n.a.
CH264-184O11C7	Z	314	9	1	0.000354	0.000926	-1.1647	0	n.a.
CH264-184O11S6Wu	Z	249	9	1	0.00084	0.00117	-0.53	-0.12	n.a.
CH264-350I20C7	Z	407	9	1	0.000273	0.000714	-1.1647	0	n.a.
CH264-350I20S6Wu	Z	491	9	0	0	0	n.a.	n.a.	n.a.
CH264-458C15C7	Z	447 (218)b	10	0	0	0	n.a.	n.a.	n.a.
CH264-458C15S6Wu	Z	455	10	1	0.00022	0.000619	-1.1644	0	n.a.
Totala		3832 (3603)b		12	0.00050 ± 0.00009	0.00079 ± 0.00025
CH264-448L22 (131200)c	W	620	23	0	0	0	n.a.	n.a.	n.a.
CH264-448L22 (133000)c	W	564	23	1	0.000154	0.00048	-1.161	0	n.a.
CH264-448L22 (135000)c	W	545	24	0	0	0	n.a.	n.a.	n.a.
Totala		1729		1	0.000005 ± 0.00005	0.00016 ± 0.00016
aAverage diversity (π and θ) is calculated from concatenated haplotypes from all loci in each category. Averages are reported ± SD.
bNumbers in parentheses indicates the number of synonymous and noncoding positions.
cAll W loci, named 131200, 133000 and 135000, were designed from the same BAC clone.
