# Supplementary material for: Contrasting population genetic patterns within the white-throated sparrow genome (Zonotrichia albicollis)
Source: BMC Genet. 2010 Oct 28;11:96. doi: 10.1186/1471-2156-11-96 (PMC3223602; doi:10.1186/1471-2156-11-96)
Supplement: Additional file 4 — Supplementary Table 2. Summary statistics for linkage disequilibrium by chromosome type and distance. [file 1471-2156-11-96-S4.XLS]

## Sheet: Sheet1
SUPPLEMENTARY TABLE 2.
Linkage disequilibrium, measured by r2, by distance for autosomal (including ZAL2/2m) and sex-linked sites.
Distance between informative sitesa	All autosomes	Macro-chromosomes	Intermediate chromosomes	Micro-chromosomes	Inside 2/2m inversion	Outside inversion	Z sex chromosome
<500 bp	0.18	0.31	0.12	0.19	0.74	0.19	0.07
500 bp - 2.5 kb	-	-	-	-	0.77	-	-
100 - 150 kb	0.09	-	-	0.09	-	-	-
>150 kb	0.10	0.19	0.08	-	0.70	0.09	0.00b
aInformative sites are all pairwise comparisons among non-singleton SNPs.
bBased on one pairwise comparison.
Dashes indicate distances for which there were no informative pairwise comparisons.
