# Supplementary material for: Contrasting population genetic patterns within the white-throated sparrow genome (Zonotrichia albicollis)
Source: BMC Genet. 2010 Oct 28;11:96. doi: 10.1186/1471-2156-11-96 (PMC3223602; doi:10.1186/1471-2156-11-96)
Supplement: Additional file 5 — Supplementary Table 3. PCR primer information for all loci in this study. [file 1471-2156-11-96-S5.XLS]

## Sheet: Suppl_1
SUPPLEMENTARY TABLE 3.
Primers used for sequencing BAC clones
White-throated sparrow BAC clone name	Orthologous position in zebra finch (taeGut1)	Orthologous chromosome in chicken (galGal3)	Forward primer	Reverse primer
CH264-077A17C7	chr1:18904021-18904367	1	GGACAACCTAATCCAGAAATG	AGCTATCTGTCTTTGGCTGAG
CH264-077A17S6Wu	chr1:19101128-19101560	1	AGAGGTGCTATAGTCCCAGTG	CGACTGTTTAATCAAGGGAAC
CH264-523H22C7	chr1:96963900-96964368	1	TTTAGATTTCCAGGGACTCAG	GATATAAGCACCTTGGTCCAG
CH264-172F07C7	chr1A:71724269-71724655	1	AGACAAAGACCTCCAGATGAG	AGAGTGAATCTCCCACTCAAG
CH264-172F07S6Wu	chr1A:71905680-71905986	1	CAGTCTCTTGATTTCCCTCAG	GTTCATCCCATCAGATAATCC
CH264-271I04C7	chr1A:36072541-36073068	1	TTAGTGCCTCACACTGACATC	AGCCAAAGTAACAAACTCCTG
CH264-271I04S6Wu	chr1A:35924191-35924551	1	AAGACTAAGGCCTCAACTCAG	TCGTGTATTGTTGCTGCTAAG
CH264-128L17C7	chr2:12151777-12152255	2	TTTGACACACTGCTTTAGCTC	CCCTAAATTTGCACTGTAAGC
CH264-128L17S6Wu	chr2:11974192-11974641	2	GAATCCAGTGAAATGTCCTTC	CCCATCTCTATTAGCATGTGAC
CH264-006N19S6Wu	chr4:30833869-30834199	4	AGGTGAAAGGAGCTGTTATTG	TGACTGAGCACAAAGGTGTAG
CH264-215E08C7	chr4:44229579-44229962	4	AGCCTCAAGAATAACAACACC	CAGGACTGCTTTATCACACTG
CH264-215E08S6Wu	chr4:44061228-44061597	4	CGGCATCTTATTACACATCAG	AGTGTCTTCCCTTGTAACAGC
CH264-106A13C7	chr6:24970066-24970488	6	AATCACTTGTAATCCTGAGCAC	TTGTCATGGAGACATAACCAG
CH264-274A08C7	chr7:27817587-27817952	7	AACAGAGAAGTCCAACCAAAC	CACCTCTAGGATGCAAAGTG
CH264-134P10S6Wu	chr8:24896047-24896526	8	CAGCTTAATTTCTGCCCTATC	GTTACAGGCAGGGTTAGATTC
CH264-134P10C7	chr8:25059175-25059656	8	ATCTACTTCAGCGAGGTAAGC	TGATCTGTTACACAGCACTCC
CH264-510P14C7	chr9:123877-124174	9	AACCTATCATCACCCAGACAG	GAAATCCTGTTTCAGTTGACC
CH264-510P14S6Wu	chr9:313958-314345	9	TGGTTCTCTAGGTACTCTCAGC	CAGTTCTTAAACAGATGCACAG
CH264-423C02C7	chr10:14004257-14004530	10	AGCAGAGGGAAGACTCTCAG	CCACCTTTACTCTCCTGTAGC
CH264-423C02S6Wu	chr10:14168328-14168731	10	GCTCTGTATTCAGCAACACAC	AACAGATCCCTTGAACATCTC
CH264-004B01C7	chr17:3831071-3831292	17	GGCATCAAACAGAGATTAAGG	TACAATTCTGAGCCCAGTTTC
CH264-004B01S6Wu	chr17:9361745-9361926	17	TGGTTTCACAGTGACTCCTC	CTGCTCTAAACAAGTCCAGAAG
CH264-171B18C7	chr19:88123-88405	19	AGACTGACAAAGCATTTAGGG	AATCTGTGAATTCCTGCTCTC
CH264-436P16S6Wu	chr24: unknowna	24	TAACAAAGGCTTTCTCCTCTG	CCTCTACCTGCCTTTACACC
CH264-246N16S6Wu	chr27:2886212-2886485	27	AGAACTGTGAAAGATGCACTG	AATGGGACAGACTTAGCAGAG
CH264-246N16C7	chr27:2994875-2995251	27	TCAGTGTCAAACCAAGTAAGTG	TGCAGTATTTCCTTCTACCAAG
CH264-378L22C7	chr28:1654232-1654727	28	AGCAGGGCTAAGAACTAATTG	CACACACAAAGAAACAAGTGG
CH264-028F08S6Wu	chrZ:21562548-21563048	Z	TCTTCTCCTGGTTCCATAAAC	TGATATGACTCATTGGCTCAG
CH264-111E01S6Wu	chrZ:34164982-34165463	Z	ATTCCCAAGTAGTCTTGTTCG	GGAGAGGAAACCAAATTCAC
CH264-173G13C7	chrZ:20795813-20796484	Z	AGCCAACATCAGTTTAGAACC	CTTCAGGACTGGATGAATCTC
CH264-184O11S6wu	chrZ:17126280-17126433	Z	AAGAACTTGGAACAGCAATG	CTTGGCAATACTGTTGTTGAG
CH264-184O11C7	chrZ:21565574-21565888	Z	GCTGCTCACAAAGTTAAACAG	GAGGACACTGCTGTCACATAG
CH264-350I20C7	chrZ:14572467-14572858	Z	AACACAGCCACAGTGTATTTC	TTGTAGCCCTTCATTCTCTTC
CH264-350I20S6Wu	chrZ:14725447-14725889	Z	GGATGATGCACTACACAACAC	CAAAGGACTTTACCCAGTCAC
CH264-458C15S6Wu	chrZ:24572726-24573190	Z	AACATTAACTGCACCACTGAG	AAGTTAAGTCCATCCATGAGG
CH264-458C15C7	chrZ:24717126-24717571	Z	ATGACTACAGGAGCAGAGACC	CTTCTGTTGGGATAACAGACC
CH264-448L22 (131200)b	chrW:unknownc	W	GAGCAGATTGATGCTTCTTGAG	TCTAGCTGCACAGCAAACATTAC
CH264-448L22 (133000)b	chrW:unknownc	W	CTTCAGAAGGTGAAGCAGAAGG	TATCGGAGAGACAGCTCTGATG
CH264-448L22 (135000)b	chrW:unknownc	W	GCTCTTTGGGATCAGTTATTGG	GCAGTCGTTTCTCACACTGATG
aWhile this BAC end did not map to a specific location in zebra finch, the other end mapped to chr24:2960785-2961147.
bAll W loci, named 131200, 133000 and 135000, were designed from the same BAC clone.
cThe orthologous location of the W loci could not be determined in the zebra finch as the genome sequence is from a male (ZZ).
